# Supplementary material for: Antiandrogens as Therapies for COVID-19: A Systematic Review
Source: Cancers (Basel). 2024 Jan 10;16(2):298. doi: 10.3390/cancers16020298 (PMC10814161; doi:10.3390/cancers16020298)
Supplement: Supplementary file 1 [file cancers-16-00298-s001.zip]

Archive with 1 entries (1 files):
- cancers-2716534-supplementary.pdf
